# Supplementary material for: Ultrasound Assisted Extraction of Polyphenols from Ripe Carob Pods (Ceratonia siliqua L.): Combined Designs for Screening and Optimizing the Processing Parameters
Source: Foods. 2022 Jan 21;11(3):284. doi: 10.3390/foods11030284 (PMC8833885; doi:10.3390/foods11030284)
Supplement: Supplementary file 1 [file foods-11-00284-s001.zip]

Archive with 1 entries (1 files):
- foods-1522377-supplementary.pdf
